# Supplementary material for: Unraveling the Developmental and Genetic Mechanisms Underpinning Floral Architecture in Proteaceae
Source: Front Plant Sci. 2019 Jan 25;10:18. doi: 10.3389/fpls.2019.00018 (PMC6357683; doi:10.3389/fpls.2019.00018)
Supplement: Supplementary file 2 [file Table_2.XLSX]

## Sheet: Feuil1
Gene ID for MADS-box genes of Grevillea juniperina, Vitis vinifera, Nelumbo nucifera, Aquilegia caerulea and Arabidopsis thaliana.
Grevillea juniperine
short name
GjuAG1	evgtrinTRINITY_DN62265c0_g2_i1
GjuAG2	evgtrinTRINITY_DN70742c0_g2_i1
GjuSEP3	evgtrinTRINITY_DN65624c0_g2_i12
GjuSEP2	evgtrinTRINITY_DN68034c0_g1_i3
GjuSEP1	evgtrinTRINITY_DN68034c0_g1_i12
GjuPI	evgtrinTRINITY_DN64676c2_g1_i8
GjuAP1	evgtrinTRINITY_DN66620c0_g1_i3
Nelumbo nucifera
short name	NCBI locus
NnuCAL-A	XM_010259655.1
NnuAP1	KF361315.1
NnuAP3a	XM_010242597.2
NnuAP3b	XM_010273207.2
NnuAP3c	XM_010265554.1
NnuP1	XM_010270775.2
NnuAGb	XM_010274383.2
NnuAGa	XM_010275130.1
NnuSEP3	XM_010252365.2
NnuSEP1	XM_010259656.2
Vitis vinifera
short name	alternative name	locus ID
VviAP1	GSVIVT01012250001	Vitvi01g00008
VviFUL2	GSVIVT01036549001	Vitvi14g01341
VviFUL1	GSVIVT01008140001	Vitvi17g00470
VviPI	GSVIVT01008806001	Vitvi18g00221
VviAP3b	GSVIVT01018839001	Vitvi04g01404
VviAP3a	GSVIVT01009815001	Vitvi18g01044
VviAG2	GSVIVT01021303001	Vitvi10g00663
VviAG1	GSVIVT01000802001	Vitvi12g00019
VviSEP1	GSVIVT01036551001	Vitvi14g01344
VviSEP4	GSVIVT01012249001	Vitvi01g00011
VviSEP3	GSVIVT01010521001	Vitvi01g01677
VviSEP2	GSVIVT01008139001	Vitvi17g00471
Arabidopsis thaliana
short name		locus ID
AthAP1		at1g69120
AthFUL		at5g60910
AthCAL		at1g26310
AthPI		at5g20240
AthAP3		at3g54340
AthAG		at4g18960
AthSEP1		at5g15800
AthSEP2		at3g02310
AthSEP3		at1g24260
AthSEP4		at2g03710
Aquilegia caerulea
short name		locus ID
AcoFL1A		Aqcoe3G374000.1
AcoFL1B		Aqcoe3G373600.1
AcoAP3-1		Aqcoe6G257100.1
AcoAP3-2		Aqcoe6G257300.1
AcoAP3-3a		Aqcoe5G180800.1
AcoAP3-3b		Aqcoe4G258900.1
AcoPI		Aqcoe6G031900.1
AcoAG1a		Aqcoe4G024100.1
AcoAG1b		Aqcoe4G024000.1
AcoAG2		Aqcoe1G209900.1
AcoSEP1		Aqcoe3G065400.1
AcoSEP2		Aqcoe3G374100.1
AcoSEP3		Aqcoe5G352300.1
