# Supplementary material for: Unraveling the Developmental and Genetic Mechanisms Underpinning Floral Architecture in Proteaceae
Source: Front Plant Sci. 2019 Jan 25;10:18. doi: 10.3389/fpls.2019.00018 (PMC6357683; doi:10.3389/fpls.2019.00018)
Supplement: Supplementary file 4 [file Table_4.XLSX]

## Sheet: Feuil1
List of oligonucleotide primers used to amplify Grevillea juniperina genes.
Primer name	Primer sequence (5'->3')
AG-L414	TGGTGGTGTTCTCAATACGC
AG-R500	ATTTCCCAAATCAAGCAACG
AP2-L343	TGGTTGCAAGTTCCCCAGTT
AP2-R422	AATCGACCAAGCACCACCAT
BE-L676	AAGCGGAGAAGTCCAAGTCA
BE-R750	AACAGCAACAGCAACAGCAC
CRC-L041	TGGCGATCTAGGAATTGACC
CRC-R240	AACAACACAGCCATGGAGTTC
CUC-L096	CGATGATGGAGACCCAACTT
CUC-R271	ACCATTACCTCTCCCGAAGC
Cyc1-U628	TGTGAGGTCATGTCAGGAATGG
Cyc1-L724	GTGGCTGCTTCTTCTCTCTCTT
Cyc2-U536	GCCAGAGACTATGAAGGGATGG
Cyc2-L653	CTCGTGCCTTCTCCCTTGATT
PI-L024	CAAGGGCTTCCTCTATGATTG
PI-R149	TTAGCAACGAACTGGAAAGGA
SEP1-L292	CTGGCTTCCAGTGTGCCATA
SEP1-R533	ATGGGGAGAGGACGAGTTGA
SEP3-L046	TCCGAAACTCCATAGCTGCAC
SEP3-R165	CGATGCCGAGGTTGCTTTGA
SPA-L014	AAGCTGGATGTGGATTGGAC
SPA-R103	TGCATGTGAACATGGGAACT
STM-L105	ATAGTGTCGGCTCCACCAGT
STM-R622	GGGTATCTGGGCAGTCTCAA
TS-L180	CTTGCCCTTCCTCCCACATC
TS-R398	TTTGCCGCCAATTGGAGAAG
WU-L097	CAACCTCCATTGACCGAGTT
WU-R257	CAGATGGCAAGCACTGGTTA
ACT8-L192	GATTTGCCGGTGATGATGCT
ACT8-R382	CTCCATGTCGTCCCAGTTGC
TUB7-L347	AGGGACGATGGACAGTCTCA
TUB7-R585	GTGTACCCATGCCTGAACCA
FBA1-L441	ACCGCCAAGCTTACAGAACA
FBA1-R655	ACCTTGGCACCATGATTCGT
