# Supplementary material for: Unraveling the Developmental and Genetic Mechanisms Underpinning Floral Architecture in Proteaceae
Source: Front Plant Sci. 2019 Jan 25;10:18. doi: 10.3389/fpls.2019.00018 (PMC6357683; doi:10.3389/fpls.2019.00018)
Supplement: Supplementary file 5 [file Table_5.xlsx]

## Sheet: raw_data
Raw data of the qPCR analysis of the 14 genes of interest and statistical analysis of these data
	dor-rep1	dor-rep2	dor-rep3	vent-rep1	vent-rep2	vent-rep3	gy-rep1	gy-rep2	gy-rep3
GjuAG2	392.73	248.595	190.523	108.374	175.423	203.705	453.38	325.226	442.848
GjuAP2	1051.98	166.464	307.291	212.62	87.9391	196.243	171.547	65.5872	155.985
GjuBEL1	2746.73	832.296	926.646	662.929	460.378	868.081	316.388	422.518	421.761
GjuCRC	2.13747	1.54407	1.18005	0.518906	0.669623	0.408397	1074.78	890.137	1161.5
GjuCUC2	57.0151	0	38.9258	17.525	11.5708	3.68995	20.3197	11.632	42.4962
GjuCYC1	739.752	181.89	215.309	640.638	706	1154.04	3.74504	3.26319	3.66127
GjuCYC2	644.608	256.513	244.223	235.667	132.238	290.018	86.7263	0	21.2114
GjuPI2	647.586	222.899	210.133	134.06	125.746	215.31	51.129	35.8952	38.6015
GjuSEP1	1535.75	617.282	569.15	351.728	342.104	549.883	260.088	185.012	263.123
GjuSEP3	883.209	304.891	294.476	235.866	179.097	316.771	247.177	169.213	252.18
GjuSPT	605.058	183.522	191.053	132.57	82.8828	166.709	294.325	196.005	290.177
GjuSTM	0.734048	4.77791	8.57455	0	0.988357	26.357	47.6199	34.7568	71.8979
GjuTSL	649.823	110.605	146.508	116.177	36.9066	158.799	145.423	108.737	146.502
GjuWUS	125.437	129.96	109.733	6.84461	0	41.0205	0	141.418	125.27
ACT-L192-R382	1149.65	281.242	352.577	275.255	146.879	258.444	401.27	256.019	363.052
TUB-L347-R585	416.206	57.8616	78.5605	82.5052	23.5721	56.1998	134.981	90.8887	151.278
FBA-L441-R655	713.338	134.873	160.695	136.902	67.0077	137.494	121.175	109.42	193.319

## Sheet: analysis
		average			SD
		dor	vent	gy	dor	vent	gy
	GjuAG2	1	1.3825	1.99087	0.520512	0.766689	0.132564
	GjuAP2	1	0.926584	0.469295	0.192281	0.0802385	0.134075
	GjuBEL1	1	1.14846	0.442509	0.185417	0.225521	0.152982
	GjuCRC	1	0.771032	844.483	0.562973	0.517184	87.482
	GjuCUC2	1	1.01685	1.28269	1.09702	0.683359	0.614265
	GjuCYC1	1	6.36184	0.0168091	0.0842586	2.44306	0.00286677
	GjuCYC2	1	1.35424	0.13091	0.313389	0.200175	0.167757
	GjuPI2	1	1.1508	0.190166	0.254033	0.369093	0.0369682
	GjuSEP1	1	1.1464	0.399233	0.321297	0.381614	0.0176469
	GjuSEP3	1	1.26389	0.721801	0.251823	0.288829	0.0199563
	GjuSPT	1	1.01053	1.31963	0.187285	0.164167	0.0578835
	GjuSTM	1	2.50923	10.052	0.873761	3.91969	1.91305
	GjuTSL	1	0.968	0.870103	0.10473	0.385671	0.061304
	GjuWUS	1	0.203177	0.946155	0.642589	0.284927	0.906317
	Significant comparisons indicated in red
		ANOVA-Tukey			AT-BH
	pvalues	`dor - gy`	`vent - gy`	`vent - dor`	`dor - gy`	`vent - gy`	`vent - dor`
	GjuAG2	0.0317799	0.117838	0.279653	0.074153	0.213692	0.419479
	GjuAP2	0.000972067	0.00171298	0.296362	0.00816536	0.0119908	0.429213
	GjuBEL1	0.000971296	0.000390043	0.0819963	0.00816536	0.0054606	0.163993
	GjuCRC	3.29706e-05	3.29351e-05	0.995811	0.000693	0.000693	0.995811
	GjuCUC2	0.726561	0.742021	0.983228	0.842294	0.842294	0.995811
	GjuCYC1	0.434131	0.00497672	0.00906187	0.553999	0.0194864	0.0292768
	GjuCYC2	0.0158608	0.00480631	0.176631	0.0443283	0.0194864	0.274759
	GjuPI2	0.00778289	0.00421406	0.40916	0.0272401	0.0194864	0.553999
	GjuSEP1	0.0237071	0.0115072	0.435285	0.0585705	0.0345217	0.553999
	GjuSEP3	0.112902	0.016887	0.127198	0.213692	0.0443283	0.213692
	GjuSPT	0.0463133	0.0509645	0.929659	0.102377	0.107025	0.976142
	GjuSTM	0.00261147	0.00510358	0.327821	0.0156688	0.0194864	0.458949
	GjuTSL	0.553935	0.65222	0.881412	0.684272	0.782664	0.971116
	GjuWUS	0.901751	0.143863	0.123587	0.971116	0.232394	0.213692
